# Supplementary material for: Is Oral Iron and Folate Supplementation during Pregnancy Protective against Low Birth Weight and Preterm Birth in Africa? A Systematic Review and Meta-Analysis
Source: Nutrients. 2024 Aug 22;16(16):2801. doi: 10.3390/nu16162801 (PMC11356927; doi:10.3390/nu16162801)
Supplement: Supplementary file 1 [file nutrients-16-02801-s001.zip]

Archive with 1 entries (1 files):
- nutrients-3149080-supplementary.pdf
